# Supplementary material for: Availability and Metabolic Fate of Olive Phenolic Alcohols Hydroxytyrosol and Tyrosol in the Human GI Tract Simulated by the In Vitro GIDM–Colon Model
Source: Metabolites. 2022 Apr 26;12(5):391. doi: 10.3390/metabo12050391 (PMC9144922; doi:10.3390/metabo12050391)
Supplement: Supplementary file 1 [file metabolites-12-00391-s001.zip]

Archive with 1 entries (1 files):
- metabolites-1684493-supplementary.pdf
